# Supplementary material for: Heterogeneous effects of genetic risk for Alzheimer’s disease on the phenome
Source: Transl Psychiatry. 2021 Jul 23;11:406. doi: 10.1038/s41398-021-01518-0 (PMC8302633; doi:10.1038/s41398-021-01518-0)
Supplement: Supplementary file 2 — Supplementary Table [file 41398_2021_1518_MOESM2_ESM.xlsx]

## Sheet: Supplementary Table 1
Supplementary Table 1. Association results of APOE-e4, -e2, familial and polygenic risk on 273 traits in the UK biobank.
Adjusted for age, age^2, sex, an age*sex interaction term, socioeconomic status based on Townsend deprivation index, assessment centre, genotyping batch and the first 12 principal components of ancestry, self-repored CDV status, family history of CVD, statin use and healthy lifestyle score.
Models for which the blood biochemistry biomarkers were outcomes were additionally adjusted for fasting time and dilution factor.
		APOE-e4						APOE-e2						Familial Risk						Polygenic Score
Trait	Category	N	Est.	SE	P	r2		N	Est.	SE	P	r2		N	Est.	SE	P	r2		N	Est.	SE	P	r2
Apolipoprotein B	Blood biochemistry	194511	0.24	0.0039	<1.0E-308	0.025		164360	-0.69	0.0055	<1.0E-308	0.09		214160	0.007	0.0064	0.28	0.00095		218290	-0.2	0.82	0.8	2.9e-07
LDL direct	Blood biochemistry	194848	0.19	0.0039	<1.0E-308	0.015		164796	-0.54	0.0055	<1.0E-308	0.058		214732	0.0046	0.0065	0.48	0.00091		218904	-0.089	0.82	0.91	5.4e-08
Cholesterol	Blood biochemistry	195218	0.17	0.0039	<1.0E-308	0.013		165112	-0.42	0.0055	<1.0E-308	0.036		215128	0.0075	0.0065	0.25	0.00053		219308	0.048	0.8	0.95	1.1e-05
Triglycerides	Blood biochemistry	194841	0.073	0.004	2.4e-75	-0.001		164808	0.12	0.0056	2.4e-99	0.0022		214709	0.0039	0.0066	0.55	0.00071		218850	0.62	0.8	0.44	2.8e-06
Apolipoprotein A	Blood biochemistry	177430	-0.092	0.0039	5.4e-121	0.0021		149883	0.099	0.0055	4.6e-73	0.00058		195507	-0.00032	0.0065	0.96	-0.00084		199294	0.57	0.79	0.47	2.6e-06
Red blood cell erythrocyte distribution width	Blood cell traits	173281	-0.05	0.0045	8.5e-29	0.00058		146403	0.1	0.0063	1e-57	0.0023		191280	-0.0011	0.0074	0.88	-3.8e-05		203255	-0.48	0.88	0.59	1.4e-06
Lipoprotein A	Blood biochemistry	156391	-0.024	0.0048	6.9e-07	0.00041		132141	-0.11	0.0068	2.5e-54	0.001		172022	-0.0081	0.008	0.31	-0.00031		174475	-1.9	0.98	0.053	2.1e-05
Direct bilirubin	Blood biochemistry	168609	-0.029	0.0044	2e-11	0.0018		143262	0.081	0.006	1.1e-40	0.0015		186155	-0.017	0.0072	0.022	0.00053		189759	0.11	0.87	0.9	5.9e-07
Immature reticulocyte fraction	Blood cell traits	169477	-0.023	0.0046	5.6e-07	5.1e-05		143203	-0.076	0.0064	1.7e-32	0.00099		187056	0.0048	0.0076	0.52	3.7e-05		198815	3	0.9	0.00081	0.00015
High light scatter reticulocyte percentage	Blood cell traits	171242	-0.0066	0.0046	0.15	-3.2e-06		144673	-0.071	0.0064	1.1e-28	0.00085		189009	0.0023	0.0075	0.76	2.2e-05		200864	4.1	0.9	6.6e-06	0.0001
High light scatter reticulocyte count	Blood cell traits	171214	-0.0072	0.0046	0.12	8.5e-05		144653	-0.069	0.0064	9.1e-27	0.00079		188982	0.0018	0.0076	0.81	4.8e-05		200826	4.1	0.9	5.7e-06	0.0001
HDL cholesterol	Blood biochemistry	178464	-0.064	0.0038	5.5e-63	0.00094		150931	0.054	0.0053	6.1e-24	-0.0012		196768	0.0027	0.0063	0.66	-0.001		200599	0.51	0.77	0.51	2e-06
Reticulocyte percentage	Blood cell traits	169641	0.0039	0.0046	0.4	0.00012		143339	-0.055	0.0064	2.3e-17	0.0005		187232	0.0005	0.0076	0.95	2.3e-05		198996	3.8	0.9	2.6e-05	0.00014
Reticulocyte count	Blood cell traits	169617	0.0037	0.0046	0.42	0.00022		143322	-0.05	0.0064	1e-14	0.00043		187209	0.0003	0.0076	0.97	4.8e-05		198963	3.7	0.9	3.9e-05	0.00014
Trunk fat mass	Metabolic health	202132	-0.021	0.0039	8.2e-08	0.00058		171053	0.038	0.0055	5.9e-12	0.0029		222809	0.0056	0.0065	0.39	0.00026		227202	-1.2	0.79	0.13	1e-05
Trunk fat percentage	Metabolic health	202146	-0.017	0.0036	1.7e-06	-0.0008		171067	0.034	0.005	6e-12	0.0034		222828	0.008	0.0059	0.18	0.00057		227223	-2.6	0.72	0.00039	5.5e-05
Arm fat percentage right	Metabolic health	202220	-0.014	0.003	2.2e-06	-0.00078		171126	0.028	0.0041	7.2e-12	0.0039		222912	0.0077	0.0049	0.12	-0.00072		227311	-1.7	0.59	0.0047	3.5e-05
C reactive protein	Blood biochemistry	194047	-0.26	0.0041	<1.0E-308	0.02		164051	0.039	0.0057	1.1e-11	0.0023		213823	0.00052	0.0068	0.94	-9.8e-05		217937	1.2	0.83	0.14	3.3e-05
Body fat percentage	Metabolic health	202149	-0.016	0.003	5.7e-08	-0.0012		171068	0.028	0.0041	1.1e-11	0.0033		222843	0.008	0.0049	0.1	0.00057		227234	-2.2	0.59	0.00028	5.8e-05
Whole body fat mass	Metabolic health	201917	-0.022	0.0038	5.8e-09	-9.6e-05		170873	0.036	0.0053	1.7e-11	0.0028		222589	0.0051	0.0063	0.41	0.00048		226980	-1.1	0.77	0.16	6.3e-07
Arm fat mass right	Metabolic health	202044	-0.021	0.0038	5.8e-08	9.8e-05		170975	0.036	0.0053	1.9e-11	0.0026		222714	0.0058	0.0063	0.36	1.7e-05		227106	-0.67	0.77	0.38	3.3e-06
Diabetes diagnosed by doctor	Metabolic health	205292	-0.18	0.024	4.5e-14	0.0016		173596	0.21	0.032	1.6e-10	0.0074		226221	-0.062	0.039	0.11	0.0018		230668	-14	4.7	0.0038	0.00016
Leg fat mass right	Metabolic health	202184	-0.02	0.0031	7.1e-11	0.00027		171101	0.027	0.0043	7.4e-10	0.0012		222882	0.0017	0.0051	0.74	0.0013		227270	-0.52	0.62	0.4	2.5e-09
Cystatin C	Blood biochemistry	194919	-0.024	0.0037	2e-10	-0.0014		164854	0.03	0.0052	5.1e-09	0.0044		214800	-0.011	0.0062	0.07	-0.00051		218960	1.7	0.75	0.021	1.6e-07
Weight	Metabolic health	202259	-0.019	0.0034	1.9e-08	0.00098		171162	0.028	0.0048	9.3e-09	0.00067		222962	0.00021	0.0057	0.97	0.0012		227351	1.3	0.69	0.068	1.5e-05
Vitamin D	Blood biochemistry	185967	-0.02	0.0041	8.5e-07	0.0022		158748	0.033	0.0057	1.1e-08	0.0043		205646	0.013	0.0068	0.061	-0.0011		209998	-1.9	0.82	0.024	2.4e-05
Hip circumference	Metabolic health	205184	-0.0083	0.0039	0.035	0.00024		173536	0.031	0.0055	1.8e-08	0.0015		226111	0.01	0.0065	0.12	0.00047		230596	-0.24	0.78	0.76	4.2e-07
Eosinophill percentage	Blood cell traits	173916	-0.0053	0.0046	0.25	0.0001		146881	-0.036	0.0064	1.9e-08	0.00048		191971	0.016	0.0075	0.03	9.7e-05		204028	-0.3	0.9	0.74	1.5e-05
Leg fat percentage right	Metabolic health	202253	-0.015	0.0024	7.4e-10	0.00077		171154	0.018	0.0033	3.2e-08	0.0025		222951	0.0026	0.004	0.51	0.0011		227345	-1.1	0.48	0.026	1.9e-07
Body mass index BMI	Metabolic health	202235	-0.023	0.0038	1.1e-09	6.8e-07		171139	0.03	0.0054	3.6e-08	0.0023		222936	0.0074	0.0063	0.25	0.0006		227328	-1.1	0.77	0.16	1.2e-06
Aspartate aminotransferase	Blood biochemistry	194006	0.0036	0.004	0.37	-4.5e-05		164047	0.031	0.0057	5.6e-08	0.00073		213758	0.015	0.0067	0.025	0.00019		217888	5	0.81	7.3e-10	0.00017
Waist circumference	Metabolic health	205239	-0.023	0.0034	6e-12	0.00019		173587	0.024	0.0047	2e-07	0.001		226172	0.0098	0.0055	0.078	0.00081		230651	-0.2	0.67	0.77	3.1e-07
Creatinine	Blood biochemistry	195014	-0.026	0.0034	9.9e-15	0.0013		164940	0.024	0.0047	2.5e-07	0.00062		214899	-0.0084	0.0056	0.13	0.00049		219057	1.2	0.68	0.085	1.4e-05
Eosinophill count	Blood cell traits	173978	-0.0075	0.0046	0.1	8.5e-05		146945	-0.033	0.0064	3.4e-07	0.00036		192038	0.01	0.0075	0.17	8.3e-05		204092	-0.094	0.9	0.92	1.4e-05
Mean corpuscular haemoglobin	Blood cell traits	174054	0.00011	0.0045	0.98	3.2e-05		147033	-0.032	0.0063	3.4e-07	0.00091		192127	0.00041	0.0074	0.96	-6.7e-05		204193	-0.37	0.88	0.67	1.4e-06
Neutrophil percentage of granulocytes	Blood cell traits	173186	0.0036	0.0046	0.43	0.00018		146278	0.03	0.0064	2.3e-06	0.0004		191190	-0.015	0.0075	0.045	5.5e-05		203202	-0.64	0.9	0.48	2.5e-06
Platelet crit	Blood cell traits	167433	-0.031	0.0046	1.1e-11	0.0004		141480	0.03	0.0065	2.4e-06	0.00023		184854	-0.018	0.0076	0.016	0.00018		196440	3.5	0.9	0.00013	6.6e-05
Pulse rate automated reading	Metabolic health	192505	-0.0094	0.0042	0.027	3.6e-05		162966	0.028	0.0059	2.6e-06	0.00062		212083	-0.012	0.007	0.089	0.00034		216083	-1	0.85	0.23	1e-05
Mean corpuscular volume	Blood cell traits	174284	-0.011	0.0045	0.013	-4.2e-05		147229	-0.029	0.0063	3.4e-06	0.0011		192374	-0.0037	0.0074	0.62	-1.2e-05		204459	-1.4	0.88	0.12	1.2e-05
Alkaline phosphatase	Blood biochemistry	195060	-0.031	0.0041	1.7e-14	0.0002		164950	0.025	0.0057	1e-05	0.00085		214937	-0.0061	0.0067	0.36	0.00087		219110	2.2	0.82	0.0061	1.3e-05
Systolic blood pressure automated reading	Metabolic health	192514	0.0039	0.0039	0.32	-0.00072		162973	-0.022	0.0054	3.7e-05	0.0032		212091	-0.022	0.0063	0.00044	0.00056		216096	-0.067	0.77	0.93	3.5e-08
Overall health rating	General health	205144	6.7e-05	0.0027	0.98	0.00098		173496	-0.016	0.0038	3.8e-05	0.0029		226081	-0.027	0.0045	2e-09	-0.0016		230478	0.58	0.55	0.29	1e-06
Leg fat free mass right	Metabolic health	202238	-0.0095	0.0026	0.00019	0.00054		171141	0.014	0.0036	7e-05	-0.0011		222934	-0.0031	0.0042	0.46	0.0019		227327	1.7	0.51	0.00076	5e-05
Leg predicted mass right	Metabolic health	202237	-0.0093	0.0025	0.00024	0.00044		171141	0.014	0.0035	8.6e-05	-0.0011		222933	-0.0034	0.0042	0.42	0.0019		227327	1.7	0.51	0.00092	4.8e-05
Basal metabolic rate	Metabolic health	202264	-0.012	0.0026	2.3e-06	0.00078		171161	0.014	0.0037	0.00011	-0.0013		222965	-0.0028	0.0043	0.52	0.0014		227355	2.2	0.52	2.5e-05	2.2e-05
Number of treatments/medications taken	General health	205485	-0.0098	0.0031	0.0014	0.007		173783	0.017	0.0043	0.00012	-0.0051		226433	0.02	0.0051	0.0001	-0.0033		230859	-0.67	0.62	0.28	5.1e-06
Platelet count	Blood cell traits	167616	-0.021	0.0046	7e-06	0.0003		141615	0.024	0.0064	0.00023	0.00022		185051	-0.012	0.0076	0.12	0.00019		196641	3.4	0.9	0.00017	6.3e-05
Time spent watching TV	General health	194144	-0.012	0.0038	0.002	0.00047		164099	0.019	0.0053	0.00027	0.0018		213799	0.015	0.0063	0.013	-0.00036		218046	0.33	0.76	0.66	3.3e-06
Blood clot in the leg (DVT)	General health	143539	0.0023	0.032	0.94	0.0018		121474	0.15	0.042	0.00039	0.0014		158042	0.099	0.049	0.046	-6.7e-05		160920	2.3	6.4	0.72	2.4e-06
Alanine aminotransferase	Blood biochemistry	194685	-0.04	0.0039	4.3e-24	-0.00078		164627	0.018	0.0055	0.0014	-0.00044		214511	0.0066	0.0065	0.31	0.0011		218652	0.79	0.79	0.32	1.1e-06
Long-standing illness, disability or infirmity	General health	201941	-0.024	0.0099	0.016	0.0018		170821	0.044	0.014	0.0014	0.0011		222678	0.069	0.016	1.3e-05	-0.00069		226904	-5.3	2	0.0071	4.7e-05
Blood pressure medication	Metabolic health	160346	-0.04	0.022	0.066	-0.007		138487	0.091	0.029	0.0014	0.0084		178702	-0.11	0.033	0.00082	0.00054		181440	5.4	4.2	0.2	1.7e-05
Medication for pain relief combined meds	General health	195616	-0.024	0.0092	0.01	0.0019		165341	0.041	0.013	0.0015	-0.00086		215587	0.054	0.015	0.00036	-0.0017		219872	1.1	1.8	0.55	1.9e-06
Whole body water mass	Metabolic health	202269	-0.01	0.0025	4.8e-05	0.00031		171167	0.011	0.0035	0.0018	-0.0012		222972	-0.0037	0.0042	0.38	0.001		227360	2.5	0.5	1.1e-06	0.0001
Red and processed meat	Metabolic health	205578	-0.012	0.0038	0.0014	0.001		173852	0.016	0.0053	0.0019	0.0016		226526	0.017	0.0062	0.006	0.00045		230952	-0.29	0.75	0.7	3.2e-07
Milk	Metabolic health	195023	0.012	0.0041	0.0029	0.00017		165108	0.018	0.0057	0.002	0.00091		214919	0.0034	0.0067	0.61	-9.9e-05		219669	-0.086	0.82	0.92	5e-08
Platelet distribution width	Blood cell traits	167698	0.027	0.0047	4.9e-09	0.00024		141680	0.02	0.0065	0.0021	0.00044		185128	-0.014	0.0077	0.076	3.8e-05		196723	0.76	0.91	0.4	2.7e-06
Processed meat	Metabolic health	205615	-0.0066	0.0035	0.061	0.0005		173886	0.015	0.0049	0.0023	0.0011		226568	0.012	0.0058	0.033	0.00026		230985	-0.2	0.7	0.77	2.9e-07
Whole body fat free mass	Metabolic health	202260	-0.01	0.0025	3.3e-05	0.00046		171157	0.011	0.0035	0.0025	-0.0011		222960	-0.0037	0.0042	0.37	0.0011		227347	2.4	0.5	1.2e-06	0.0001
Arm predicted mass right	Metabolic health	202199	-0.011	0.0025	5.2e-06	0.00053		171110	0.01	0.0034	0.0028	-0.0011		222891	-0.0025	0.0041	0.54	0.001		227290	2	0.49	5.2e-05	2.8e-05
Arm fat free mass right	Metabolic health	202200	-0.012	0.0025	3.1e-06	0.00063		171110	0.01	0.0035	0.0032	-0.0011		222892	-0.0018	0.0041	0.66	0.001		227292	2.1	0.49	2.5e-05	3e-05
Age when periods started menarche	General health	104493	-0.013	0.0056	0.016	0.00019		88293	-0.021	0.0078	0.0057	0.00045		115999	-0.029	0.0089	0.0011	0.00028		115771	-1.2	1.1	0.28	1e-05
Alcohol	Metabolic health	186694	-0.003	0.0039	0.44	0.0015		157798	0.015	0.0054	0.0058	0.0008		205911	0.022	0.0064	0.00049	-0.00097		212635	-0.67	0.64	0.29	1.4e-07
Cheese	Metabolic health	201174	-0.0064	0.0038	0.09	9.9e-05		170299	0.014	0.0052	0.006	-0.00034		221746	0.0094	0.0062	0.13	-0.00012		226345	0.65	0.75	0.39	3.3e-06
Vitamin and mineral supplements combined	General health	205115	0.013	0.0091	0.15	-0.00047		173465	-0.034	0.013	0.0079	7.3e-05		226058	0.056	0.015	0.00016	-4.6e-05		230475	-0.85	1.8	0.64	1.3e-06
Cholesterol lowering medication	Metabolic health	175812	0.22	0.035	5.1e-10	0.016		147660	-0.15	0.056	0.008	-0.015		193325	-0.032	0.058	0.58	3e-06		197107	-7.5	7.5	0.32	2.5e-06
Red blood cell erythrocyte count	Blood cell traits	174637	-0.0019	0.0045	0.67	0.00018		147537	0.017	0.0063	0.0082	0.00071		192768	-0.0021	0.0074	0.78	4e-05		204853	0.15	0.88	0.87	1.3e-07
Longest period of depression	Psychosocial health	29482	0.0011	0.011	0.92	0.00055		25133	0.038	0.015	0.0092	0.0011		32632	0.047	0.015	0.0016	-8.8e-05		32840	0.72	2.1	0.73	3e-06
Mean corpuscular haemoglobin concentration	Blood cell traits	174550	0.021	0.0045	2.5e-06	0.00024		147467	-0.016	0.0063	0.012	0.00028		192670	0.0054	0.0074	0.47	-1.3e-05		204735	1.7	0.89	0.053	1.7e-05
Ever used hormone replacement therapy HRT	General health	106829	-0.0088	0.014	0.52	-0.0019		90274	0.047	0.019	0.013	0.0027		118534	0.13	0.02	9.9e-11	0.0017		118309	-5	2.7	0.069	1.4e-05
Number of self-reported non-cancer illnesses	General health	205473	-0.0017	0.0032	0.6	0.0059		173774	0.011	0.0044	0.013	-0.0053		226420	0.046	0.0052	9.4e-19	-0.0027		230836	0.074	0.64	0.91	1.4e-06
Paracetamol	General health	140969	-0.011	0.014	0.44	0.0003		119515	0.047	0.019	0.014	0.0021		155887	0.091	0.023	4.9e-05	-0.00026		158425	4.4	2.8	0.12	1.4e-05
Frequency of tiredness / lethargy in last 2 weeks	Psychosocial health	201291	-0.0067	0.0033	0.041	0.00049		170220	0.011	0.0046	0.016	0.0006		221960	0.051	0.0054	1.6e-21	-5.4e-06		226384	0.35	0.65	0.59	1.3e-06
Hand grip strength right	General health	204794	-0.0069	0.0028	0.013	-0.00053		173191	-0.0093	0.0039	0.017	-0.00026		225685	-0.015	0.0046	0.0012	0.0018		230137	2	0.56	0.00031	2.5e-05
Tea	Metabolic health	205386	0.0068	0.0038	0.077	0.00021		173690	0.013	0.0054	0.018	0.00046		226320	-0.0037	0.0064	0.56	-8.5e-05		230722	-0.66	0.78	0.4	3.1e-06
Urate	Blood biochemistry	195019	-0.016	0.0035	9.2e-06	-0.00027		164931	0.011	0.0049	0.02	-0.0039		214898	-0.0042	0.0058	0.47	0.0015		219060	2.2	0.7	0.0017	2.6e-05
Red meat	Metabolic health	205508	-0.016	0.0039	2.4e-05	0.0012		173795	0.012	0.0054	0.027	0.0011		226453	0.0073	0.0064	0.25	0.00032		230903	-0.44	0.77	0.56	1.4e-06
Albumin	Blood biochemistry	178555	-0.014	0.0043	0.0009	0.00046		151003	-0.013	0.006	0.027	0.0013		196876	0.0012	0.0071	0.86	0.00017		200701	3.4	0.86	6.1e-05	2.5e-05
Neuroticism score	Psychosocial health	171364	0.0042	0.014	0.77	0.00023		144992	0.045	0.02	0.028	0.00047		189703	0.23	0.024	9.3e-22	0.00053		193512	0.078	2.9	0.98	3.8e-09
Insomnia	General health	205545	-0.0094	0.003	0.0016	0.0001		173828	0.009	0.0042	0.03	0.00075		226493	0.035	0.0049	5.2e-13	0.00029		230893	-0.066	0.6	0.91	1.3e-07
Attend college	Cognitive function	204453	0.013	0.009	0.14	-0.00038		172901	-0.027	0.013	0.03	0.0016		225360	0.0044	0.015	0.77	-0.00083		229822	-3	1.5	0.045	2.4e-05
Age of primiparous women at birth of child	General health	13681	0.00084	0.015	0.96	0.00067		11517	0.046	0.021	0.031	0.0006		15102	-0.0026	0.025	0.92	0.00023		15266	-1.3	3.1	0.69	1.1e-05
Selenium	General health	116318	-0.082	0.082	0.31	0.0039		98423	-0.27	0.13	0.034	0.0069		128299	0.0083	0.14	0.95	-0.00094		131264	-19	16	0.24	0.00018
Total protein	Blood biochemistry	178368	-0.0093	0.0043	0.032	0.00025		150840	-0.013	0.0061	0.035	-0.00073		196654	-0.021	0.0072	0.0038	6.4e-06		200478	2.8	0.87	0.001	1.2e-06
Age hay fever, rhinitis or eczema diagnosed	General health	43915	-0.028	0.0084	0.00089	0.0015		37026	-0.025	0.012	0.036	0.0028		48670	0.0072	0.014	0.6	-0.00092		49054	-0.58	1.7	0.74	1.3e-05
Happiness	Psychosocial health	69143	-0.0023	0.005	0.65	8.4e-05		58587	-0.015	0.007	0.036	0.00065		76126	-0.035	0.0072	1.2e-06	0.00014		76407	1.5	1	0.14	2.8e-05
Age emphysema/chronic bronchitis diagnosed	General health	1993	-0.029	0.04	0.47	0.019		1724	-0.11	0.053	0.037	0.063		2174	-0.045	0.061	0.45	0.005		2529	-1.4	7.2	0.85	0.00063
Trunk fat free mass	Metabolic health	202098	-0.0095	0.0025	0.00019	0.00025		171032	0.0074	0.0036	0.038	-0.0013		222773	-0.0044	0.0042	0.29	0.0006		227167	3	0.51	4.3e-09	0.00015
Age stroke diagnosed	General health	2545	0.0028	0.027	0.92	0.00091		2105	0.081	0.039	0.038	0.027		2728	-0.073	0.042	0.086	0.0084		2899	1.8	5.5	0.75	0.00042
Trunk predicted mass	Metabolic health	202076	-0.0094	0.0025	0.0002	0.00029		171013	0.0073	0.0035	0.04	-0.0013		222749	-0.0046	0.0042	0.27	0.00058		227142	3	0.51	5.2e-09	0.00015
Urea	Blood biochemistry	194959	-0.029	0.004	1e-12	9.6e-05		164877	0.011	0.0056	0.043	0.00079		214832	-0.0055	0.0066	0.4	0.00016		218994	1.4	0.81	0.078	1.2e-06
Vitamin C	General health	153102	0.025	0.017	0.15	0.00023		129673	-0.05	0.025	0.044	0.00057		168856	-0.025	0.029	0.38	-7.1e-05		172953	-1.8	3.5	0.61	3.4e-06
Qualification	Cognitive function	194098	0.014	0.0071	0.054	0.0003		164190	-0.02	0.01	0.045	-0.0002		213956	0.041	0.012	0.00052	-0.0021		218197	-2.2	1.2	0.058	1.7e-05
Seated height	General health	205113	0.0062	0.0031	0.048	0.00059		173483	0.0087	0.0044	0.047	-0.00094		226040	-0.016	0.0051	0.0017	0.0013		230583	2	0.62	0.0012	1.8e-05
Aspirin	General health	145252	-0.056	0.015	0.00018	0.0044		122419	0.042	0.021	0.051	-0.0099		159796	0.041	0.024	0.085	-0.0052		163507	3.3	3	0.28	1.4e-05
Probable recurrent major depression (moderate)	Psychosocial health	43449	-0.027	0.027	0.31	0.0029		36684	0.071	0.036	0.052	0.0019		47876	0.12	0.038	0.0021	0.00016		48104	6.3	5.3	0.23	3.4e-06
Long sleep duration	General health	158268	-0.045	0.017	0.0099	0.001		133953	0.045	0.023	0.053	0.0016		174731	-0.02	0.028	0.47	-0.00029		178564	0.17	3.4	0.96	3.3e-08
Ever had hysterectomy womb removed	General health	95762	-0.019	0.025	0.44	0.002		80931	-0.068	0.035	0.053	0.0008		106329	0.11	0.036	0.0021	0.0012		106104	4.1	5	0.41	0.00021
Pulse rate during blood pressure measurement	Metabolic health	12933	0.018	0.016	0.27	0.0016		10770	0.044	0.023	0.058	0.0059		14283	0.0094	0.029	0.74	0.00063		14709	-5.7	3.2	0.079	0.00021
Glycated haemoglobin HbA1c	Blood biochemistry	185560	-0.037	0.0041	4.7e-20	-0.00051		157067	0.011	0.0057	0.059	0.0023		204585	-0.0093	0.0067	0.17	0.00035		208981	-0.76	0.81	0.35	4.2e-06
Impedance of leg right	Metabolic health	202234	0.0062	0.0036	0.084	0.00066		171129	-0.0093	0.005	0.066	0.0011		222928	-0.00018	0.0059	0.98	0.0012		227319	-1.2	0.72	0.09	1.3e-05
Cancer diagnosed by doctor	General health	205219	-0.0053	0.016	0.75	-8.8e-05		173565	-0.042	0.023	0.066	0.0012		226148	-0.019	0.026	0.45	-0.00033		230526	1.4	3.2	0.66	1.1e-05
Neutrophill percentage	Blood cell traits	174207	0.00098	0.0045	0.83	7.7e-05		147152	0.012	0.0064	0.069	0.00023		192277	-0.0044	0.0075	0.55	-8.3e-06		204352	-1.1	0.89	0.23	2.1e-07
Age started oral contraceptive pill	General health	86957	0.0054	0.005	0.28	-0.0027		73426	-0.013	0.007	0.07	0.0016		96683	-0.022	0.0081	0.0066	-0.0033		97430	-1.3	1	0.19	1.7e-05
Walking exercise	Metabolic health	200007	0.0088	0.0038	0.022	0.00039		169135	-0.0096	0.0054	0.073	0.00024		220483	-0.0068	0.0063	0.28	0.00013		224776	-0.67	0.77	0.38	3.4e-06
Neutrophill count	Blood cell traits	174209	-0.0073	0.0045	0.11	0.00027		147163	0.011	0.0063	0.078	0.00038		192286	-0.015	0.0075	0.045	1.9e-05		204309	0.23	0.89	0.8	1.7e-07
Morning/evening person	General health	205295	0.012	0.0055	0.029	4.6e-06		173611	-0.013	0.0076	0.084	-0.00018		226230	-0.013	0.009	0.15	0.00011		230637	-0.23	1.1	0.83	1.9e-07
Time spent using computer	General health	158222	-0.016	0.004	5e-05	-0.00012		134061	-0.0095	0.0056	0.087	-0.001		174180	0.016	0.0066	0.013	0.00078		177735	0.0051	0.79	0.99	2.3e-10
Spine fractured	General health	186009	0.23	0.093	0.013	0.0044		157315	0.22	0.13	0.09	0.012		205041	-0.022	0.16	0.89	0.002		208683	26	19	0.19	0.00029
Multivitamins	General health	174082	0.0071	0.012	0.54	-0.00015		147410	-0.028	0.016	0.09	-0.00023		191967	0.054	0.019	0.0047	-2.8e-05		196128	-0.4	2.3	0.86	2.4e-07
Hayfever, allergic rhinitis or eczema	General health	178131	0.018	0.011	0.1	0.00031		150377	-0.026	0.016	0.094	0.00013		196220	0.1	0.018	9.2e-09	-8e-05		198896	12	2.2	9.2e-08	0.00022
Health satisfaction	Psychosocial health	69194	-0.0046	0.0059	0.44	0.00039		58645	-0.014	0.0082	0.096	0.0014		76187	-0.048	0.0084	1.1e-08	-0.00035		76461	-0.063	1.2	0.96	3.8e-08
Wrist fractured	General health	189175	-0.011	0.033	0.75	0.00024		159987	-0.078	0.047	0.096	0.003		208487	0.064	0.051	0.21	0.00093		212210	-3.4	6.5	0.6	1.5e-05
SHBG	Blood biochemistry	176739	0.028	0.0038	1.1e-13	0.0019		149477	0.0085	0.0054	0.11	-0.0056		194850	-0.011	0.0063	0.082	0.0014		198629	-0.5	0.77	0.51	2.2e-06
Trail Making Testing B	Cognitive function	48534	0.041	0.0079	2.8e-07	0.003		41489	0.017	0.011	0.11	-0.0032		53900	0.0076	0.012	0.54	-0.00023		55654	0.57	1.3	0.65	3.7e-06
IGF 1	Blood biochemistry	194097	0.02	0.004	6e-07	-3.1e-05		164110	-0.0091	0.0057	0.11	0.0016		213862	-0.0017	0.0067	0.8	0.00038		217969	0.0014	0.81	1	1.4e-11
Weight change compared with 1 year ago	Metabolic health	203153	-0.014	0.0026	8.4e-08	0.00062		171844	0.0058	0.0037	0.12	0.00029		223959	0.0036	0.0044	0.41	8.5e-05		228328	-0.68	0.53	0.2	2.6e-06
Vigorous exercise	Metabolic health	132039	0.0041	0.0048	0.39	-0.00034		111114	-0.011	0.0068	0.12	0.00026		145617	-0.0075	0.008	0.35	0.00014		147903	1.1	0.97	0.24	5.4e-06
Hip pain	General health	91592	-0.032	0.027	0.24	0.0011		77150	-0.058	0.038	0.13	0.0016		101147	0.14	0.041	0.00082	-9.7e-05		103979	-7.8	5.3	0.14	4.7e-06
Ibuprofen	General health	144247	-0.0058	0.013	0.66	0.00071		122215	0.027	0.018	0.13	-0.00017		159682	0.053	0.022	0.018	7.7e-05		162522	-2.8	2.6	0.28	1.2e-05
White blood cell leukocyte count	Blood cell traits	174717	-0.011	0.0045	0.013	0.00031		147573	0.0092	0.0063	0.14	0.00031		192840	-0.017	0.0074	0.022	5e-05		204923	0.86	0.89	0.33	1.3e-06
Myeloid white cell count	Blood cell traits	172084	-0.011	0.0046	0.018	0.00034		145365	0.0095	0.0064	0.14	0.00035		189985	-0.016	0.0075	0.029	4.5e-05		201849	0.0083	0.89	0.99	4.3e-10
Phosphate	Blood biochemistry	178214	-0.0068	0.0042	0.1	0.00085		150700	-0.0086	0.0058	0.14	-0.0019		196478	-0.0045	0.0069	0.51	-0.001		200287	-0.56	0.83	0.5	2.3e-06
Frequency of unenthusiasm / disinterest in last 2 weeks	Psychosocial health	200748	0.0026	0.0024	0.27	0.001		169799	0.005	0.0033	0.14	0.0013		221438	0.022	0.0039	1.4e-08	-0.00087		225996	0.21	0.47	0.65	5e-07
Ranitidine	General health	118906	-0.056	0.051	0.28	0.0029		100709	0.098	0.067	0.14	0.0068		131553	-0.089	0.086	0.3	0.0012		133962	5.1	10	0.61	1.6e-05
Sitting height	General health	205108	0.006	0.0031	0.052	0.0011		173478	0.0061	0.0043	0.15	-0.00078		226036	-0.011	0.0051	0.035	0.00081		230580	1.8	0.61	0.0027	2.6e-05
Iron	General health	117760	0.029	0.043	0.5	0.00061		99622	-0.091	0.063	0.15	-0.00046		129868	-0.04	0.082	0.62	-0.001		132650	-12	9.1	0.2	5.3e-05
Poultry	Metabolic health	205584	-0.0014	0.0036	0.7	0.00026		173858	0.0072	0.005	0.15	0.00039		226533	0.00083	0.0059	0.89	3.1e-06		230953	-0.31	0.7	0.66	2e-06
Number of self-reported cancers	General health	205573	8.2e-05	0.0013	0.95	2.2e-05		173851	-0.0025	0.0018	0.15	0.00058		226523	-0.00096	0.0021	0.64	-0.00021		230954	0.098	0.25	0.7	5.4e-06
Hip pain for 3+ months	General health	20634	0.053	0.032	0.1	0.0018		17398	0.064	0.046	0.16	0.0041		22513	-0.0097	0.05	0.85	0.0007		23316	4.3	6.5	0.5	3e-05
Age last used hormone replacement therapy HRT	General health	29925	-0.0074	0.0089	0.41	0.0053		25635	-0.016	0.012	0.17	0.0029		33264	-0.0031	0.013	0.8	-1e-05		34017	-1.1	1.7	0.54	0.00023
Fish oil	General health	181365	0.0056	0.0097	0.56	-0.00057		153267	-0.019	0.014	0.17	0.00044		199815	0.083	0.016	8.4e-08	0.00023		204178	-3.2	1.9	0.1	1.9e-05
Length of menstrual cycle	General health	20746	-0.0053	0.012	0.67	0.002		17408	0.024	0.017	0.17	0.0011		23216	0.03	0.028	0.28	-8.9e-05		22336	-4.3	2.5	0.088	0.00013
Mineral and other dietary supplements combined	General health	205420	-0.0009	0.0088	0.92	-0.00032		173730	-0.017	0.012	0.17	-0.00039		226372	0.061	0.014	1.9e-05	0.0002		230790	-3.2	1.8	0.066	2e-05
Standing height	General health	205108	0.0012	0.0029	0.68	0.0013		173482	0.0054	0.004	0.18	-0.0014		226036	-0.011	0.0047	0.015	0.0011		230586	3.7	0.57	1e-10	0.00018
Leg fractured	General health	186722	-0.016	0.059	0.79	0.00068		157945	0.1	0.077	0.18	0.005		205843	0.12	0.09	0.17	0.00024		209489	17	12	0.14	0.00015
Ever depressed for a whole week	Psychosocial health	68210	-0.027	0.015	0.072	0.0022		57771	0.028	0.021	0.19	0.00077		75132	0.11	0.021	1.1e-07	0.00015		75455	-4.6	3	0.12	4.2e-05
Basophill count	Blood cell traits	173196	-0.0033	0.0046	0.47	0.0002		146318	0.0084	0.0064	0.19	0.00041		191203	-0.011	0.0075	0.15	2.3e-05		203231	2.7	0.89	0.0021	4.6e-05
Facial pains for 3+ months	General health	3506	0.038	0.067	0.57	0.0095		2934	-0.13	0.097	0.19	0.015		3852	0.027	0.1	0.8	0.0022		3827	5.4	13	0.69	0.00044
Severity of manic/irritable episodes	Psychosocial health	12046	-0.0074	0.041	0.86	0.0021		10248	0.074	0.057	0.19	0.0029		13177	0.14	0.058	0.019	0.00027		13110	-0.15	8.2	0.98	1.1e-06
Total bilirubin	Blood biochemistry	194031	0.017	0.004	1.4e-05	0.0013		164074	-0.0073	0.0056	0.2	0.0003		213801	-0.0086	0.0067	0.2	-4.5e-05		217888	0.8	0.8	0.32	1.1e-07
Diastolic blood pressure automated reading	Metabolic health	192519	-0.013	0.0041	0.0017	-0.001		162980	-0.0073	0.0057	0.2	0.003		212097	-0.015	0.0068	0.026	0.0008		216101	0.76	0.82	0.36	4e-06
Oestradiol higher than 212 pmol L	Blood biochemistry	32320	-0.056	0.03	0.059	-0.0054		27208	-0.053	0.041	0.2	0.0029		35873	0.05	0.054	0.35	-0.0029		35685	-0.7	6	0.91	2.8e-05
Omeprazole	General health	122463	-0.0066	0.028	0.81	0.0005		103679	0.05	0.038	0.2	0.0003		135435	0.082	0.043	0.053	-0.00045		138026	4.3	5.5	0.44	1.5e-05
Granulocyte count	Blood cell traits	173083	-0.0077	0.0045	0.089	0.00025		146206	0.008	0.0064	0.21	0.00038		191079	-0.014	0.0075	0.057	2.8e-05		203045	-0.013	0.89	0.99	1.1e-09
Vitamin A	General health	143663	-0.016	0.031	0.6	2.9e-06		121824	-0.056	0.044	0.21	0.00096		158455	0.1	0.048	0.04	-2.4e-05		162375	-4.8	6.3	0.44	1.1e-05
Fibre score	Metabolic health	166477	0.022	0.0041	1.5e-07	0.00025		140573	-0.007	0.0057	0.22	0.00013		183451	0.012	0.0067	0.087	0.00023		186943	-0.35	0.82	0.67	5.1e-06
Glucose	Blood biochemistry	177605	-0.01	0.0043	0.021	-0.0003		150201	0.0074	0.0061	0.22	-8.2e-05		195841	0.0092	0.0072	0.2	0.00032		199651	0.31	0.87	0.72	6.6e-07
Headaches for 3+ months	General health	38594	-0.046	0.02	0.022	0.0017		32786	0.034	0.028	0.22	0.0029		42637	0.039	0.033	0.23	0.00064		42384	1	4	0.8	2e-06
Prospective Memory Test	Cognitive function	69137	-0.022	0.019	0.25	0.0015		58598	-0.033	0.026	0.22	0.0011		76124	0.043	0.027	0.12	-0.00076		76464	1.4	3.2	0.65	4.5e-06
Stomach/abdominal pain for 3+ months	General health	16135	-0.048	0.031	0.12	0.0043		13746	-0.05	0.043	0.24	0.0051		17830	0.066	0.052	0.2	0.0013		17791	-5.7	6.2	0.36	2.9e-07
Ever unenthusiastic/disinterested for a whole week	Psychosocial health	66909	-0.018	0.016	0.24	0.00059		56743	0.026	0.022	0.24	0.00085		73787	0.11	0.022	1.7e-06	-3.8e-05		74142	-3.9	3.2	0.22	2.8e-05
Number of pregnancy terminations	General health	33715	0.0019	0.0077	0.81	-0.00028		28631	-0.013	0.011	0.24	0.0022		37420	-0.0099	0.012	0.43	-0.0012		37367	0.7	1.6	0.66	2.8e-05
Fruit	Metabolic health	205327	0.015	0.0036	2.1e-05	0.0013		173649	-0.0057	0.0051	0.26	-0.00071		226251	0.0047	0.006	0.44	0.00071		230706	-0.82	0.73	0.26	2.4e-06
Folic acid	General health	141923	0.057	0.041	0.16	-0.00013		120295	-0.069	0.06	0.26	0.00089		156542	0.24	0.063	0.00017	0.00042		160442	-7.2	8.4	0.39	0.00017
Coffee	Metabolic health	205373	0.0011	0.0037	0.78	0.00028		173674	0.0059	0.0052	0.26	0.00046		226310	0.012	0.0061	0.046	-0.00034		230692	-0.83	0.75	0.27	1.3e-05
Basophill percentage	Blood cell traits	173124	0.00091	0.0046	0.84	0.0002		146252	0.0072	0.0064	0.26	0.00036		191126	-0.0044	0.0075	0.56	-3.7e-05		203147	2.5	0.9	0.0054	3.8e-05
Forced vital capacity FVC Best measure	General health	146410	0.0066	0.0032	0.039	-0.00022		123960	-0.005	0.0045	0.27	-0.0058		161826	-0.011	0.0052	0.03	0.0016		176924	2.4	0.64	0.00019	2.2e-05
Bilateral oophorectomy both ovaries removed	General health	105922	0.0089	0.023	0.69	0.0013		89511	-0.036	0.032	0.27	-0.0014		117584	0.0034	0.035	0.92	0.00082		117364	6.9	4.6	0.13	4.9e-05
Basophil percentage of granulocytes	Blood cell traits	172860	0.00097	0.0046	0.83	0.00021		146012	0.007	0.0064	0.27	0.00032		190829	-0.0043	0.0075	0.57	-4.8e-05		202840	2.6	0.9	0.0032	3.9e-06
Trail Making Testing A	Cognitive function	48518	0.024	0.0081	0.0034	0.00035		41473	0.012	0.011	0.28	-0.0025		53875	0.026	0.013	0.043	0.00027		55647	0.4	1.3	0.76	1.7e-06
Longest period of unenthusiasm / disinterest	Psychosocial health	18517	-0.014	0.013	0.29	0.00096		15758	0.02	0.018	0.28	0.0021		20513	0.044	0.019	0.018	0.00017		20578	0.88	2.6	0.74	5.5e-06
Other bones fractured	General health	195201	-0.02	0.02	0.31	0.0004		165126	-0.03	0.028	0.28	0.0015		215162	0.028	0.034	0.4	-6.9e-05		219200	6.6	4	0.098	3.6e-06
Number of depression episodes	Psychosocial health	26840	0.0045	0.01	0.67	0.00093		22900	0.015	0.014	0.29	0.0015		29790	0.03	0.015	0.038	-6.9e-05		29956	0.029	2.1	0.99	1.5e-06
Gamma glutamyltransferase	Blood biochemistry	194439	-0.015	0.0039	0.0001	0.00079		164402	0.0056	0.0055	0.3	0.0015		214256	0.0039	0.0064	0.54	0.00016		218375	1.4	0.78	0.071	1.5e-05
Ever manic/hyper for 2 days	Psychosocial health	67983	0.054	0.032	0.094	-0.00076		57588	-0.049	0.047	0.3	0.0039		74904	0.059	0.049	0.23	-0.00054		75247	9.8	6.7	0.14	7.6e-05
Vitamin B	General health	146032	0.0086	0.025	0.73	0.0015		123788	-0.035	0.035	0.31	0.00092		161097	0.14	0.038	0.00028	0.00078		164968	-5	5	0.31	1.5e-05
Number of unenthusiastic/disinterested episodes	Psychosocial health	17399	0.012	0.013	0.38	0.0016		14822	0.018	0.018	0.32	0.0015		19345	0.019	0.018	0.31	0.00026		19407	2.4	2.6	0.35	4.6e-05
Zinc	General health	117502	-0.041	0.047	0.38	0.0014		99436	-0.064	0.066	0.33	0.0041		129623	-0.0075	0.081	0.93	9.2e-05		132542	0.98	9.3	0.92	1.4e-05
Need less sleep than usual	Psychosocial health	5860	-0.044	0.068	0.52	0.0056		4982	0.089	0.091	0.33	0.02		6406	-0.23	0.1	0.025	0.0021		6462	9.8	14	0.48	0.00013
Birth weight	General health	120437	-0.0051	0.0053	0.33	-0.00053		102196	-0.007	0.0073	0.34	0.00075		134421	-0.0019	0.0089	0.83	4.9e-05		137259	2.2	1	0.038	3.1e-05
Mean platelet thrombocyte volume	Blood cell traits	167746	-0.017	0.0046	0.00026	0.00032		141723	0.0061	0.0065	0.35	0.00037		185188	-0.0067	0.0076	0.38	7.4e-05		196803	-1	0.91	0.26	2.9e-06
Had major operations	General health	98039	-0.024	0.013	0.063	0.00081		82994	0.017	0.018	0.35	0.00088		107250	-0.0079	0.022	0.72	-0.00032		111883	0.88	2.6	0.73	1.5e-06
Stomach or abdominal pain	General health	90551	0.00091	0.029	0.98	0.002		76320	0.038	0.04	0.35	0.00042		100130	0.043	0.05	0.39	0.00046		102698	-1.7	5.9	0.77	1.2e-05
Asthma	General health	160418	-0.017	0.014	0.24	-0.00015		135821	0.018	0.02	0.36	-0.0003		176703	0.061	0.024	0.01	0.00012		180482	-4.6	2.8	0.1	0.00011
Gestational diabetes only	Metabolic health	2632	-0.12	0.13	0.38	0.0062		2246	-0.17	0.19	0.36	0.05		2863	0.021	0.23	0.93	-0.003		2754	-5.8	30	0.84	0.002
Had other major operation	General health	106344	-0.0038	0.013	0.76	0.00085		89858	0.016	0.018	0.36	8.8e-05		118003	0.049	0.02	0.017	-0.00021		117732	2.6	2.5	0.31	1.2e-05
Age deep-vein thrombosis (DVT, blood clot in leg) diagnosed	General health	3391	0.0056	0.029	0.85	0.0024		2942	0.034	0.038	0.37	0.021		3779	0.041	0.045	0.36	0.0043		3935	0.73	5.8	0.9	4.3e-06
Number of children fathered	General health	98057	-0.00017	0.0052	0.97	0.00034		83027	-0.0066	0.0073	0.37	-0.00029		107261	-0.019	0.0089	0.036	-0.00054		111935	1.2	1	0.25	1.2e-05
Impedance of whole body	Metabolic health	202244	0.011	0.0031	0.00035	-0.00043		171143	-0.0037	0.0043	0.39	0.00041		222941	0.00075	0.005	0.88	0.00079		227330	-2	0.61	0.001	1.6e-05
Risk taking	Psychosocial health	199406	-0.0097	0.0098	0.32	0.00055		168674	-0.012	0.014	0.39	0.0011		219929	0.067	0.016	4.4e-05	7.4e-06		224382	1.5	2	0.43	1.8e-05
Pain all over the body	General health	88607	-0.056	0.04	0.16	0.0031		74711	0.046	0.055	0.4	0.0085		97905	0.17	0.063	0.0065	-0.0012		100332	-11	8.1	0.17	6.9e-05
Leisure/social activities	Psychosocial health	205290	0.0067	0.0097	0.49	0.00019		173605	0.011	0.014	0.4	0.0015		226231	0.034	0.016	0.038	0.00045		230688	-0.54	1.9	0.78	1.1e-07
Calcium	Blood biochemistry	178462	-0.011	0.0043	0.015	0.0002		150927	0.005	0.006	0.41	-0.00036		196769	-0.0072	0.0072	0.31	-0.00021		200583	3.8	0.87	1.1e-05	6.9e-05
Able to confide	Psychosocial health	200742	-0.0017	0.0077	0.83	0.00026		169738	-0.0089	0.011	0.41	-0.00019		221372	-0.04	0.013	0.0017	-0.00016		226072	0.073	1.5	0.96	1e-08
Family relationship satisfaction	Psychosocial health	68934	-0.0066	0.0065	0.31	0.00033		58426	-0.0073	0.009	0.42	-0.00074		75895	-0.064	0.0092	3.4e-12	0.00045		76102	-0.11	1.3	0.93	5e-06
Fractured/broken bones in last 5 years	General health	204808	-0.00081	0.015	0.96	0.00033		173235	-0.017	0.02	0.42	0.0013		225713	0.041	0.024	0.084	-0.00024		230089	4.6	2.9	0.11	2.4e-05
Age heart attack diagnosed	General health	4251	-0.066	0.024	0.0052	0.011		3329	-0.03	0.038	0.43	0.028		4446	-0.03	0.042	0.47	0.0035		4755	6.6	5	0.18	0.0001
Hip fractured	General health	185893	0.27	0.11	0.014	0.0066		157197	-0.14	0.19	0.44	0.022		204903	0.029	0.18	0.87	0.0025		208549	29	23	0.21	0.00037
Number of operations, self-reported	General health	205522	-0.0077	0.0036	0.035	0.00036		173810	0.0039	0.0051	0.45	-4.6e-05		226465	0.024	0.006	7.5e-05	0.00024		230898	0.57	0.73	0.43	1.9e-05
General pain for 3+ months	General health	2552	0.22	0.11	0.046	0.02		2185	0.11	0.15	0.45	0.044		2773	0.16	0.18	0.36	-0.003		2655	2.1	22	0.92	0.00074
Falls in the last year	General health	205413	0.0047	0.0023	0.039	-7.7e-05		173726	0.0023	0.0032	0.46	0.00069		226360	0.016	0.0037	1.6e-05	1.8e-05		230817	-0.49	0.45	0.28	4.9e-06
Number of live births	General health	107018	-0.003	0.005	0.55	0.0009		90420	0.0052	0.007	0.46	-0.0015		118737	-0.011	0.0081	0.16	-0.00014		118497	0.35	1	0.73	4.4e-06
Emphysema/chronic bronchitis	General health	142212	-0.072	0.042	0.084	0.0031		120303	-0.042	0.057	0.47	0.00061		156496	0.14	0.062	0.03	0.0006		159584	-3.2	7.7	0.68	4.6e-05
Vegetable	Metabolic health	205108	0.0085	0.0037	0.023	0.00069		173441	-0.0037	0.0052	0.48	0.00035		226025	0.00047	0.0062	0.94	-0.0003		230513	0.6	0.74	0.42	2.8e-06
Headache	General health	125296	-0.016	0.012	0.17	0.0011		105838	0.012	0.017	0.48	0.0016		138454	0.13	0.02	1.7e-10	-4.2e-05		140752	2.4	2.4	0.32	1e-05
Probable recurrent major depression (severe)	Psychosocial health	40793	-0.029	0.034	0.39	0.0025		34418	0.033	0.047	0.48	0.0026		44862	0.18	0.047	0.00014	-0.00012		45051	0.33	6.7	0.96	1.2e-07
Frequency of friend/family visits	Psychosocial health	205087	-0.0025	0.0045	0.57	-0.00039		173431	0.0045	0.0063	0.48	0.00033		225998	0.011	0.0074	0.15	0.00029		230410	0.06	0.9	0.95	1.6e-06
Symbol Digit Substitution Test	Cognitive function	55061	-0.053	0.0071	9.5e-14	-0.00027		46957	-0.0066	0.0098	0.5	-0.0058		61082	-0.03	0.011	0.0065	-0.0011		62945	-1.1	1.2	0.32	1.6e-05
Ever taken oral contraceptive pill	General health	106899	-0.03	0.017	0.071	0.0023		90322	-0.016	0.023	0.5	0.0034		118607	0.043	0.026	0.1	-0.00046		118408	2.4	3.4	0.49	2.5e-05
Ever had stillbirth spontaneous miscarriage or termination	General health	105603	-0.0082	0.013	0.52	-0.00049		89209	0.012	0.018	0.51	-0.00016		117180	0.031	0.02	0.13	-0.00021		117014	2.1	2.6	0.41	4.8e-06
Monocyte count	Blood cell traits	172927	-0.022	0.0045	2e-06	0.00046		146102	0.0041	0.0064	0.52	0.00051		190888	-0.016	0.0075	0.032	0.00014		202828	1.5	0.89	0.083	1.5e-05
Frequency of depressed mood in last 2 weeks	Psychosocial health	198928	0.0027	0.0024	0.27	-4e-05		168210	0.0022	0.0034	0.52	0.00043		219456	0.036	0.004	2.5e-19	1.8e-05		223883	0.19	0.48	0.7	1.5e-05
More creative or had more ideas than usual	Psychosocial health	5669	-0.059	0.075	0.43	0.0012		4820	0.066	0.1	0.52	0.0033		6212	-0.15	0.11	0.18	0.0019		6301	-7.8	15	0.6	3e-05
More talkative than usual	Psychosocial health	6707	-0.044	0.055	0.42	-0.00065		5706	0.047	0.075	0.53	0.0014		7322	-0.018	0.078	0.82	-0.0021		7378	3.9	11	0.72	2.6e-05
Lymphocyte count	Blood cell traits	174302	-0.0038	0.0045	0.4	0.0001		147240	0.0039	0.0063	0.54	0.00012		192395	-0.0069	0.0074	0.35	1.8e-05		204460	1.8	0.89	0.038	1.8e-05
Frequency of tenseness / restlessness in last 2 weeks	Psychosocial health	199952	0.0014	0.0025	0.58	0.00042		169131	0.0021	0.0035	0.55	0.00085		220554	0.028	0.0041	8.3e-12	-0.00041		225048	0.74	0.49	0.13	1e-05
Back pain	General health	110364	-0.044	0.014	0.0019	0.00014		93315	0.011	0.019	0.57	0.0013		121907	0.086	0.023	0.00016	-5.1e-05		125165	-3.4	2.8	0.22	1.3e-05
Blood clot in the lung	General health	140902	-0.046	0.062	0.46	0.0023		119170	-0.049	0.088	0.58	0.0019		155092	0.051	0.099	0.61	0.0017		157843	-2.2	12	0.86	2.6e-06
Financial situation satisfaction	Psychosocial health	69087	-0.0075	0.0066	0.26	-0.0021		58562	-0.005	0.0093	0.59	-0.00078		76091	-0.025	0.0095	0.0072	-0.001		76397	-0.82	1.3	0.53	2.1e-06
Length of longest manic/irritable episode	Psychosocial health	11148	0.011	0.015	0.46	0.0021		9541	-0.011	0.02	0.59	0.0046		12247	0.04	0.021	0.06	7.3e-05		12206	-4	3	0.18	0.00014
Reaction Time Test	Cognitive function	204213	0.0064	0.0039	0.1	-0.00029		172747	0.0029	0.0054	0.6	0.00035		225086	0.011	0.0064	0.083	0.0008		229803	0.37	0.64	0.56	1.5e-06
Haematocrit percentage	Blood cell traits	174663	-0.01	0.0045	0.024	0.00011		147550	0.0032	0.0063	0.61	0.00047		192795	-0.0055	0.0074	0.46	7.2e-05		204874	-0.63	0.88	0.47	1.1e-06
Granulocyte percentage of myeloid white cells	Blood cell traits	171578	0.012	0.0046	0.007	0.00016		144967	0.0032	0.0064	0.62	0.0004		189427	0.0019	0.0075	0.81	-1.2e-05		201299	-1.3	0.9	0.16	8e-06
Knee pain	General health	98455	-0.017	0.018	0.36	-0.00029		83040	0.012	0.026	0.63	0.00046		108775	0.064	0.03	0.034	0.00057		111662	4.7	3.7	0.21	2.7e-05
Moderate exerecise	Metabolic health	176740	0.0078	0.004	0.055	0.0012		149264	-0.0027	0.0057	0.64	0.00056		194896	-0.014	0.0066	0.034	0.00087		198435	2.2	0.81	0.0071	1.1e-05
Age started hormone replacement therapy HRT	General health	36360	-0.0099	0.0092	0.28	0.0014		30995	0.0059	0.013	0.64	0.0035		40361	-0.019	0.013	0.15	0.0017		41233	-0.007	1.8	1	2e-05
Vitamin D supplement	General health	143484	0.023	0.032	0.47	-0.00036		121694	0.021	0.044	0.64	0.0015		158334	-0.022	0.05	0.66	0.00021		162167	7.1	6.5	0.27	2.2e-05
Number of spontaneous miscarriages	General health	33850	-0.0034	0.0088	0.7	5.8e-05		28759	0.0058	0.012	0.64	0.0013		37571	0.0023	0.014	0.87	0.00038		37506	1.4	1.8	0.42	1.7e-05
Back pain for 3+ months	General health	49868	-0.046	0.018	0.012	0.00082		42611	-0.011	0.026	0.65	0.0013		54780	0.053	0.03	0.081	0.00025		55734	-9.6	3.7	0.0094	0.00017
Pain type(s) experienced in last month combined	General health	205467	-0.019	0.0086	0.031	0.00013		173763	0.0055	0.012	0.65	0.001		226421	0.09	0.014	2.6e-10	-7.9e-06		230840	-0.59	1.7	0.73	1.9e-05
Age at first live birth	General health	72462	-0.0031	0.0064	0.63	-0.0013		61390	-0.0039	0.009	0.66	-0.0017		80426	-0.012	0.01	0.24	0.00081		79645	0.7	1.3	0.59	3.7e-06
Calcium supplement	General health	120241	0.049	0.029	0.099	-0.00038		101721	0.018	0.041	0.67	0.00058		132637	-0.05	0.048	0.29	0.00098		135522	-7.5	6	0.21	1.2e-08
Manic/hyper symptoms combined	Psychosocial health	6098	0.065	0.061	0.29	0.0036		5144	0.038	0.088	0.67	0.01		6668	0.098	0.087	0.26	0.0018		6797	-5.1	12	0.69	2.8e-05
Age diabetes diagnosed	Metabolic health	7706	0.015	0.017	0.38	0.0036		6682	-0.0099	0.023	0.67	-0.0028		8362	-0.0022	0.028	0.94	0.0059		8482	8.9	3.4	0.0094	0.00068
Illness, injury, bereavement, stress in last 2 years	Psychosocial health	205050	-0.015	0.0086	0.093	-0.0011		173387	0.005	0.012	0.68	9e-05		225982	0.22	0.014	1.4e-55	0.0012		230412	-0.51	1.7	0.77	2.5e-07
Seen a psychiatrist for nerves, anxiety, tension or depression	Psychosocial health	205086	0.0032	0.014	0.82	0.00061		173427	0.0081	0.019	0.68	0.0005		226001	0.15	0.022	1.1e-12	0.00022		230411	1.5	2.8	0.59	2.6e-06
Total fish	Metabolic health	205507	0.011	0.0037	0.0044	0.0014		173797	-0.0021	0.0052	0.69	0.0013		226445	0.009	0.0062	0.15	0.00019		230883	0.67	0.74	0.37	2.2e-05
Birth weight of first child	General health	84774	-0.0079	0.0061	0.2	0.0011		71743	-0.0034	0.0085	0.69	6.1e-05		94015	-0.0093	0.0097	0.34	-6.1e-05		93496	0.55	1.2	0.65	2.1e-06
Number of stillbirths	General health	33918	-0.0043	0.005	0.4	7e-05		28811	0.0029	0.0071	0.69	0.00092		37645	0.0039	0.0081	0.63	8.9e-05		37590	0.21	0.99	0.83	1.2e-06
Haemoglobin concentration	Blood cell traits	174542	-0.0024	0.0045	0.59	9.8e-05		147457	-0.0023	0.0063	0.72	0.00053		192661	-0.0024	0.0073	0.74	3.3e-05		204725	0.042	0.88	0.96	1.1e-07
Monocyte percentage	Blood cell traits	172611	-0.014	0.0046	0.0024	0.00018		145854	-0.0022	0.0064	0.73	0.00052		190547	-0.0034	0.0075	0.65	2.7e-05		202451	1.1	0.9	0.24	2.2e-05
Lymphocyte percentage	Blood cell traits	174292	0.0051	0.0045	0.26	9.1e-05		147228	-0.0022	0.0064	0.73	0.00025		192382	0.0056	0.0075	0.46	5.1e-05		204454	1.1	0.89	0.2	1.3e-05
Knee pain for 3+ months	General health	41019	-0.0053	0.023	0.81	0.002		34859	0.011	0.032	0.73	0.00038		44948	0.027	0.037	0.46	4.6e-05		45743	0.61	4.6	0.89	0.00021
Rheumatoid factor higher than 16 U mL	Blood biochemistry	17274	-0.0043	0.03	0.88	0.0011		14822	-0.014	0.041	0.73	0.006		19102	0.025	0.048	0.61	-0.00011		19746	10	5.8	0.079	0.00022
Single episode of probable major depression	Psychosocial health	41288	-0.022	0.032	0.49	0.0028		34805	0.015	0.044	0.74	0.002		45389	0.13	0.044	0.0029	0.00043		45596	-5.8	6.3	0.36	1.8e-07
Seen doctor (GP) for nerves, anxiety, tension or depression	Psychosocial health	204750	0.004	0.0092	0.66	0.00055		173133	0.0042	0.013	0.74	-0.0002		225651	0.14	0.015	7.5e-20	0.0005		230049	0.57	1.8	0.76	3.4e-07
More active than usual	Psychosocial health	8303	0.015	0.044	0.74	0.00063		7005	-0.021	0.063	0.74	0.011		9055	-0.03	0.063	0.64	0.0012		9119	2.6	8.8	0.77	1.3e-05
Arm fractured	General health	187283	0.021	0.047	0.66	0.00031		158382	0.02	0.066	0.77	0.0044		206443	0.02	0.076	0.8	-1.4e-05		210113	4.7	9.4	0.62	1.2e-05
Age pulmonary embolism (blood clot in lung) diagnosed	General health	1451	-0.019	0.045	0.67	0.019		1228	-0.019	0.064	0.77	0.0094		1600	-0.015	0.074	0.84	0.0048		1681	-6.1	9.1	0.5	0.00016
Facial pain	General health	87402	-0.06	0.053	0.26	0.002		73683	0.02	0.072	0.78	0.00081		96631	0.24	0.079	0.0028	0.0013		99207	5.4	10	0.61	1.8e-05
Laxatives	General health	119382	0.028	0.044	0.51	0.00081		101061	0.017	0.061	0.78	0.0028		132051	0.14	0.065	0.035	-0.00076		134390	16	9	0.079	0.00016
Vitamin E	General health	141245	0.058	0.049	0.24	0.0027		119757	-0.019	0.07	0.79	0.0024		155833	0.18	0.074	0.013	0.00067		159688	12	10	0.24	1.4e-05
Neck or shoulder pain	General health	115473	-0.0015	0.013	0.91	-0.00023		97276	-0.0044	0.018	0.81	0.0015		127284	0.046	0.022	0.034	-4.1e-05		130693	-2.1	2.6	0.42	3.1e-05
Forced expiratory volume in 1 second FEV1 Best measure	General health	146414	0.0049	0.0032	0.13	-0.0008		123965	-0.0011	0.0045	0.82	-0.0061		161830	-0.0095	0.0053	0.072	0.0018		176930	2.7	0.66	4.2e-05	4.7e-05
Age when last used oral contraceptive pill	General health	79716	-0.004	0.0066	0.55	0.0001		67294	0.0021	0.0092	0.82	0.00074		88628	-0.012	0.011	0.27	-0.00031		89309	-1.2	1.3	0.35	5.3e-06
Fracture resulting from simple fall	General health	18957	0.0063	0.03	0.83	-0.00043		16068	0.0097	0.042	0.82	0.0032		20847	-0.0021	0.049	0.97	0.002		21607	-4.2	6	0.49	2.7e-05
Pair Matching Test	Cognitive function	54905	0.0047	0.0064	0.46	-0.00038		46811	0.0019	0.0088	0.83	0.0011		60923	-0.0034	0.01	0.73	4e-05		62846	-0.13	1	0.9	2.4e-07
Snoring	General health	157746	0.022	0.01	0.034	-0.0011		133241	-0.0028	0.014	0.84	3.6e-05		174024	-0.042	0.017	0.011	0.00032		177196	-0.52	2	0.8	5e-07
Bipolar disorder status	Psychosocial health	37700	0.03	0.08	0.71	0.0099		31760	-0.024	0.12	0.84	0.013		41429	0.21	0.11	0.069	0.0004		41567	-4.7	16	0.77	0.00012
Glucosamine	General health	130904	-0.033	0.017	0.05	-0.00063		110976	0.004	0.023	0.86	-0.0016		144485	0.0078	0.027	0.77	0.00032		147724	-1	3.4	0.76	1.3e-06
Impedance of arm right	Metabolic health	202203	0.012	0.0029	1.5e-05	4.6e-05		171108	0.00059	0.004	0.88	0.0011		222900	0.00029	0.0047	0.95	0.00062		227288	-1.4	0.57	0.012	1e-05
Age at menopause last menstrual period	General health	60559	-0.013	0.0072	0.071	0.00084		51408	0.0015	0.01	0.88	-0.0013		67096	-0.027	0.011	0.012	0.00083		67754	2.8	1.5	0.05	2.6e-07
Smoking	General health	198139	0.0069	0.0032	0.031	0.00081		167599	0.00054	0.0044	0.9	0.001		218431	0.0053	0.0052	0.31	-0.00093		223040	-0.26	0.55	0.64	1e-06
Other serious medical condition/disability diagnosed by doctor	General health	202938	-0.0059	0.011	0.59	0.00082		171633	0.0018	0.015	0.91	0.00022		223718	0.1	0.017	1.3e-09	4.4e-05		227962	-0.95	2.2	0.66	1.4e-06
Time spent driving	General health	135294	0.0036	0.0041	0.37	-0.00016		114261	0.00055	0.0057	0.92	0.0016		148742	0.0053	0.0068	0.43	-0.00058		151173	-0.53	0.81	0.51	2.8e-06
Age high blood pressure diagnosed	General health	49726	0.0038	0.0067	0.57	0.00052		41715	0.00094	0.0095	0.92	0.003		53838	-0.014	0.01	0.19	0.0018		55743	0.74	1.3	0.58	1.2e-06
Testosterone	Blood biochemistry	178105	0.0014	0.0027	0.61	-0.0012		150593	-0.0004	0.0037	0.92	0.001		196044	-0.0094	0.0044	0.035	0.0011		200276	-0.29	0.53	0.59	1.5e-06
Ankle fractured	General health	188340	0.013	0.037	0.73	0.00064		159287	0.0043	0.052	0.93	0.0018		207586	0.042	0.06	0.48	-0.00068		211272	-3.6	7.4	0.63	6.2e-05
Fluid Intelligence Test	Cognitive function	67707	-0.0021	0.015	0.89	0.00059		57387	-0.0019	0.021	0.93	0.00078		74615	0.037	0.021	0.083	-0.0018		75317	0.18	2.5	0.94	4.3e-09
Started insulin within one year diagnosis of diabetes	Metabolic health	7767	-0.096	0.071	0.17	0.013		6738	-0.0054	0.094	0.95	-0.00079		8423	-0.052	0.12	0.67	0.0033		8533	-87	14	1.9e-10	0.0052
Age asthma diagnosed	General health	19888	-0.0039	0.012	0.75	0.00099		16937	-0.001	0.017	0.95	0.0016		22019	-0.0072	0.02	0.72	-0.00064		23114	-1.9	2.4	0.44	2.6e-05
Neck/shoulder pain for 3+ months	General health	44961	0.0046	0.019	0.81	0.0017		37870	-0.0016	0.028	0.95	0.0004		49160	0.048	0.033	0.14	0.00049		49838	1.1	3.9	0.78	2.1e-06
Work/job satisfaction	Psychosocial health	49818	-0.0051	0.0073	0.49	0.00019		42258	-0.00049	0.01	0.96	0.0011		54984	-0.036	0.011	0.001	-3.4e-05		54259	1.4	1.5	0.35	1.6e-05
Age at hysterectomy	General health	18009	-0.0026	0.013	0.85	0.00097		15152	-0.00078	0.019	0.97	0.0044		19767	-0.049	0.02	0.013	0.001		19752	2.1	2.7	0.44	0.00031
Insulin medication	Metabolic health	140915	-0.29	0.14	0.031	0.0062		121110	-0.0025	0.16	0.99	0.0055		157048	-0.9	0.34	0.0086	-0.0023		159301	-72	24	0.0031	0.00096
Short sleep duration	General health	191479	0.0072	0.01	0.48	-4.4e-05		161700	-0.0002	0.014	0.99	0.00075		210993	0.066	0.017	7e-05	0.00024		214949	1.6	2.1	0.45	1.4e-05
Friendships satisfaction	Psychosocial health	68784	-0.0019	0.0053	0.72	0.00012		58282	3.5e-05	0.0074	1	0.00079		75737	-0.038	0.0076	6.3e-07	0.00063		76030	0.82	1.1	0.44	2e-06
Age at last live birth	General health	72413	-0.00059	0.0066	0.93	-0.00017		61345	5.7e-05	0.0092	1	-0.00058		80374	-0.015	0.01	0.17	0.00092		79608	1.9	1.3	0.15	2.6e-05
Vascular heart problems diagnosed by doctor High Blood Pressure	Metabolic health	194906	2.3e-12	1500	1	0.0044		165338	9.3e-12	2100	1	-0.001		215335	-2.6e-10	2500	1	-0.013		219074	7.6e-11	310000	1	0
Vascular heart problems diagnosed by doctor Stroke	Metabolic health	148812	4.6e-13	1800	1	0.012		126459	2.5e-12	2400	1	-0.012		165363	4.7e-13	3000	1	-0.016		167476	1.4e-10	350000	1	0
Vascular heart problems diagnosed by doctor Angina	Metabolic health	150904	-4e-13	1800	1	0.031		128071	3.5e-13	2400	1	-0.022		167447	3.9e-13	2900	1	-0.03		169619	2.8e-10	350000	1	0
Vascular heart problems diagnosed by doctor Heart Attack	Metabolic health	151003	-7.3e-13	1800	1	0.03		128082	-9.3e-13	2400	1	-0.041		167588	-4.3e-13	3000	1	-0.025		169861	-4.7e-10	350000	1	0

## Sheet: Supplementary Table 2
Supplementary Table 2. Results from linear/logistic regression analyses: interactions of genetic risk of AD and Age on UK Biobank traits
Interaction analysis was performed on phenotypes with significant associations in the final model.
Adjusted for genetic predictor, age, age^2, sex, an age*sex interaction term, socioeconomic status based on Townsend deprivation index, assessment centre, genotyping batch and the first 12 principal components of ancestry, self-repored CDV status, family history of CVD, statin use and healthy lifestyle score.
For traits under blood biochemisty, fasting time and dilution factor were additionally adjusted.
		APOE-e4						APOE-e2						Familial Risk						Polygenic Score
Trait	Category	N	Est.	SE	P	r2		N	Est.	SE	P	r2		N	Est.	SE	P	r2		N	Est.	SE	P	r2
Triglycerides	Blood biochemistry	194841	-0.0037	0.0005	1.6e-13	0.00028		164808	0.0018	0.0007	0.0099	4e-05		214709	-0.003	0.00097	0.0021	4.4e-05		218850	0.11	0.1	0.26	5.8e-06
Illness, injury, bereavement, stress in last 2 years	Psychosocial health	205050	-0.0019	0.0011	0.086	1.9e-05		173387	-0.00062	0.0015	0.68	1.3e-06		225982	-0.015	0.0021	2.3e-12	0.0003		230412	0.33	0.22	0.13	1.4e-05
Body mass index BMI	Metabolic health	202235	-0.003	0.00048	4.4e-10	0.00019		171139	0.001	0.00067	0.12	1.4e-05		222936	-0.0015	0.00093	0.11	1.2e-05		227328	-0.12	0.097	0.22	6.7e-06
Arm fat mass right	Metabolic health	202044	-0.0028	0.00048	3.9e-09	0.00017		170975	0.00072	0.00067	0.28	6.9e-06		222714	-0.0018	0.00092	0.052	1.7e-05		227106	-0.15	0.096	0.13	1e-05
Leg fat mass right	Metabolic health	202184	-0.0023	0.00038	4.1e-09	0.00017		171101	0.00061	0.00054	0.26	7.5e-06		222882	-0.0014	0.00075	0.055	1.7e-05		227270	-0.072	0.078	0.35	3.8e-06
Whole body fat mass	Metabolic health	201917	-0.0027	0.00048	7.8e-09	0.00017		170873	0.00064	0.00067	0.34	5.4e-06		222589	-0.0021	0.00092	0.025	2.3e-05		226980	-0.11	0.096	0.26	5.7e-06
Leg fat percentage right	Metabolic health	202253	-0.0017	0.0003	2e-08	0.00016		171154	0.00062	0.00042	0.14	1.3e-05		222951	-0.00091	0.00058	0.12	1.1e-05		227345	-0.043	0.06	0.48	2.2e-06
Body fat percentage	Metabolic health	202149	-0.0021	0.00037	2.6e-08	0.00015		171068	0.00041	0.00052	0.43	3.7e-06		222843	-0.0018	0.00072	0.012	2.8e-05		227234	-0.055	0.075	0.46	2.4e-06
Trunk fat mass	Metabolic health	202132	-0.0027	0.00049	3.1e-08	0.00015		171053	0.00038	0.00069	0.58	1.8e-06		222809	-0.0021	0.00095	0.029	2.1e-05		227202	-0.095	0.1	0.34	4e-06
Waist circumference	Metabolic health	205239	-0.0023	0.00042	5.1e-08	0.00014		173587	0.00083	0.00059	0.16	1.1e-05		226172	-0.0021	0.00081	0.01	2.9e-05		230651	-0.076	0.085	0.37	3.4e-06
Symbol Digit Substitution Test	Cognitive function	55061	-0.005	0.00093	9.7e-08	0.00052		46957	-0.0032	0.0013	0.013	0.00013		61082	-6e-06	0.0017	1	2e-10		62945	0.00037	0.15	1	1e-12
Weight	Metabolic health	202259	-0.0023	0.00043	1.1e-07	0.00014		171162	0.00056	0.0006	0.35	5e-06		222962	-0.0014	0.00083	0.091	1.3e-05		227351	-0.12	0.087	0.16	8.6e-06
Trunk fat percentage	Metabolic health	202146	-0.0024	0.00045	1.5e-07	0.00014		171067	0.00027	0.00063	0.67	1.1e-06		222828	-0.0022	0.00087	0.011	2.9e-05		227223	-0.057	0.091	0.53	1.7e-06
Arm fat percentage right	Metabolic health	202220	-0.0019	0.00037	2e-07	0.00013		171126	0.00068	0.00052	0.19	1e-05		222912	-0.0018	0.00072	0.012	2.8e-05		227311	-0.093	0.075	0.21	6.8e-06
Hip circumference	Metabolic health	205184	-0.0025	0.00049	3.1e-07	0.00013		173536	0.00049	0.00069	0.47	2.9e-06		226111	-0.0012	0.00095	0.21	6.9e-06		230596	-0.066	0.099	0.5	1.9e-06
LDL direct	Blood biochemistry	194848	-0.002	0.00049	6.2e-05	8.2e-05		164796	0.0032	0.00069	3.8e-06	0.00013		214732	-0.0022	0.00096	0.023	2.4e-05		218904	0.044	0.1	0.67	8.5e-07
Frequency of depressed mood in last 2 weeks	Psychosocial health	198928	-0.00016	0.0003	0.6	1.4e-06		168210	-0.00042	0.00043	0.33	5.7e-06		219456	-0.0026	0.00059	8.1e-06	9.1e-05		223883	0.0055	0.061	0.93	3.6e-08
Alanine aminotransferase	Blood biochemistry	194685	-0.0022	0.00049	8.3e-06	0.0001		164627	0.00051	0.00069	0.46	3.3e-06		214511	0.00051	0.00095	0.59	1.3e-06		218652	0.05	0.099	0.61	1.2e-06
Cholesterol	Blood biochemistry	195218	-0.002	0.00049	3.4e-05	8.8e-05		165112	0.003	0.00069	1.1e-05	0.00012		215128	-0.0026	0.00095	0.0061	3.5e-05		219308	0.048	0.1	0.63	1e-06
Urate	Blood biochemistry	195019	-0.0019	0.00044	1.5e-05	9.6e-05		164931	0.00056	0.00061	0.36	5.1e-06		214898	-0.0016	0.00085	0.066	1.6e-05		219060	0.22	0.088	0.013	2.8e-05
Arm predicted mass right	Metabolic health	202199	-0.0013	0.00031	1.8e-05	9.1e-05		171110	0.00013	0.00043	0.76	5.5e-07		222891	0.0002	0.0006	0.74	4.8e-07		227290	-0.093	0.062	0.13	1e-05
Weight change compared with 1 year ago	Metabolic health	203153	-0.0014	0.00033	2.6e-05	8.7e-05		171844	0.00018	0.00046	0.69	9e-07		223959	0.00038	0.00064	0.55	1.6e-06		228328	0.014	0.067	0.83	2e-07
Arm fat free mass right	Metabolic health	202200	-0.0013	0.00031	3e-05	8.6e-05		171110	0.00017	0.00043	0.69	9.2e-07		222892	0.00012	0.0006	0.84	1.9e-07		227292	-0.079	0.062	0.2	7.1e-06
Apolipoprotein B	Blood biochemistry	194511	-0.002	0.00048	5.4e-05	8.4e-05		164360	0.00094	0.00068	0.17	1.1e-05		214160	-0.0022	0.00094	0.021	2.5e-05		218290	0.061	0.1	0.56	1.6e-06
Basal metabolic rate	Metabolic health	202264	-0.0013	0.00033	0.0001	7.5e-05		171161	0.00028	0.00046	0.54	2.2e-06		222965	-0.00047	0.00063	0.46	2.5e-06		227355	-0.11	0.066	0.093	1.2e-05
Family relationship satisfaction	Psychosocial health	68934	0.0019	0.0008	0.019	8.1e-05		58426	-3.7e-05	0.0011	0.97	1.9e-08		75895	0.0051	0.0014	0.00019	0.00018		76102	-0.14	0.16	0.38	1e-05
Impedance of arm right	Metabolic health	202203	0.0013	0.00036	0.0003	6.5e-05		171108	-0.00044	0.0005	0.38	4.5e-06		222900	-0.0012	0.00069	0.085	1.3e-05		227288	0.03	0.072	0.67	7.9e-07
Trail Making Testing B	Cognitive function	48534	0.0037	0.001	0.00036	0.00026		41489	-0.00052	0.0014	0.71	3.3e-06		53900	-0.00032	0.0019	0.87	5.2e-07		55654	0.12	0.17	0.47	9.5e-06
Whole body water mass	Metabolic health	202269	-0.001	0.00031	0.00085	5.5e-05		171167	0.00022	0.00044	0.63	1.4e-06		222972	-0.00011	0.00061	0.85	1.6e-07		227360	-0.11	0.063	0.085	1.3e-05
HDL cholesterol	Blood biochemistry	178464	0.0016	0.00047	0.00092	6.2e-05		150931	-0.00027	0.00067	0.69	1.1e-06		196768	-0.00017	0.00093	0.86	1.7e-07		200599	-0.02	0.097	0.83	2.2e-07
Whole body fat free mass	Metabolic health	202260	-0.001	0.00031	0.001	5.3e-05		171157	0.00023	0.00044	0.6	1.6e-06		222960	-0.00023	0.00061	0.7	6.6e-07		227347	-0.11	0.063	0.079	1.4e-05
Pulse rate automated reading	Metabolic health	192505	-0.0016	0.00053	0.0018	5e-05		162966	0.00026	0.00074	0.72	7.7e-07		212083	-0.00019	0.001	0.85	1.6e-07		216083	-0.036	0.11	0.74	5.1e-07
Cystatin C	Blood biochemistry	194919	-0.0013	0.00047	0.0037	4.3e-05		164854	0.002	0.00065	0.0021	5.8e-05		214800	-0.00072	0.0009	0.43	3e-06		218960	0.005	0.094	0.96	1.3e-08
Frequency of tenseness / restlessness in last 2 weeks	Psychosocial health	199952	-0.00028	0.00031	0.37	4e-06		169131	-4.3e-05	0.00043	0.92	5.7e-08		220554	-0.0018	0.0006	0.0031	4e-05		225048	0.077	0.062	0.21	6.9e-06
Health satisfaction	Psychosocial health	69194	0.002	0.00073	0.0056	0.00011		58645	-0.0017	0.001	0.092	4.8e-05		76187	0.0028	0.0012	0.026	6.5e-05		76461	-0.058	0.15	0.69	2.1e-06
IGF 1	Blood biochemistry	194097	0.0014	0.0005	0.0064	3.8e-05		164110	-0.00041	0.00071	0.56	2.1e-06		213862	0.0027	0.00098	0.0061	3.5e-05		217969	-0.01	0.1	0.92	4.7e-08
Fruit	Metabolic health	205327	0.0012	0.00045	0.0076	3.5e-05		173649	0.00036	0.00064	0.57	1.8e-06		226251	0.0011	0.00088	0.2	7.3e-06		230706	-0.1	0.091	0.25	5.7e-06
Apolipoprotein A	Blood biochemistry	177430	0.0013	0.00049	0.0084	3.9e-05		149883	0.00055	0.00069	0.42	4.3e-06		195507	-0.00014	0.00096	0.88	1.1e-07		199294	0.036	0.099	0.72	6.5e-07
Overall health rating	General health	205144	0.00015	0.00034	0.67	9.1e-07		173496	-0.00071	0.00048	0.14	1.3e-05		226081	0.0017	0.00066	0.0086	3.1e-05		230478	0.0047	0.069	0.95	2e-08
Platelet count	Blood cell traits	167616	-0.00095	0.00058	0.099	1.6e-05		141615	-0.0014	0.00081	0.094	2e-05		185051	-0.0029	0.0011	0.011	3.5e-05		196641	-0.015	0.11	0.9	8.3e-08
Trunk predicted mass	Metabolic health	202076	-0.00076	0.00032	0.016	2.9e-05		171013	0.00035	0.00044	0.42	3.7e-06		222749	-4.2e-05	0.00061	0.95	2.1e-08		227142	-0.12	0.064	0.071	1.4e-05
Trunk fat free mass	Metabolic health	202098	-0.00074	0.00032	0.019	2.7e-05		171032	0.00037	0.00044	0.41	4e-06		222773	-7.2e-05	0.00062	0.91	6.1e-08		227167	-0.11	0.064	0.073	1.4e-05
Glycated haemoglobin HbA1c	Blood biochemistry	185560	-0.0012	0.00051	0.02	2.9e-05		157067	0.0013	0.00071	0.063	2.2e-05		204585	-0.00075	0.00099	0.45	2.8e-06		208981	0.074	0.1	0.47	2.5e-06
Ever used hormone replacement therapy HRT	General health	106829	-0.0052	0.0022	0.021	7.5e-05		90274	0.0026	0.0031	0.41	1.1e-05		118534	0.0059	0.0037	0.11	3.3e-05		118309	-0.26	0.45	0.57	4.2e-06
Fibre score	Metabolic health	166477	0.0012	0.00051	0.021	3.2e-05		140573	0.00051	0.00072	0.48	3.6e-06		183451	0.0005	0.001	0.62	1.4e-06		186943	-0.0041	0.1	0.97	8.6e-09
Neuroticism score	Psychosocial health	171364	0.0014	0.0018	0.45	3.3e-06		144992	-0.0025	0.0025	0.32	6.8e-06		189703	-0.0078	0.0035	0.026	2.6e-05		193512	0.29	0.36	0.43	3.2e-06
Frequency of unenthusiasm / disinterest in last 2 weeks	Psychosocial health	200748	-0.00066	0.0003	0.027	2.5e-05		169799	-0.00022	0.00042	0.6	1.7e-06		221438	-0.0012	0.00058	0.032	2.1e-05		225996	0.0072	0.059	0.9	6.6e-08
Platelet distribution width	Blood cell traits	167698	-0.0013	0.00058	0.028	2.9e-05		141680	0.00098	0.00082	0.23	1e-05		185128	-0.0009	0.0011	0.43	3.4e-06		196723	-0.062	0.11	0.59	1.5e-06
Monocyte count	Blood cell traits	172927	-0.001	0.00057	0.078	1.8e-05		146102	-0.00062	0.0008	0.44	4.1e-06		190888	-0.0023	0.0011	0.037	2.3e-05		202828	0.046	0.11	0.68	8.3e-07
Red blood cell erythrocyte distribution width	Blood cell traits	173281	-0.00097	0.00056	0.085	1.7e-05		146403	0.0011	0.00079	0.17	1.3e-05		191280	-0.00071	0.0011	0.52	2.2e-06		203255	-0.23	0.11	0.039	2.1e-05
C reactive protein	Blood biochemistry	194047	-0.001	0.00051	0.042	2.1e-05		164051	0.0004	0.00071	0.58	1.9e-06		213823	-0.0021	0.001	0.039	2e-05		217937	0.079	0.1	0.45	2.6e-06
Reticulocyte count	Blood cell traits	169617	-0.0007	0.00058	0.23	8.6e-06		143322	0.0017	0.00081	0.039	3e-05		187209	-0.00093	0.0011	0.41	3.6e-06		198963	0.063	0.11	0.58	1.5e-06
Platelet crit	Blood cell traits	167433	-0.00084	0.00058	0.14	1.3e-05		141480	-0.00091	0.00081	0.26	9e-06		184854	-0.0023	0.0011	0.041	2.3e-05		196440	-0.015	0.11	0.9	8.7e-08
Hayfever, allergic rhinitis or eczema	General health	178131	-0.0011	0.0014	0.42	5.8e-06		150377	-0.0038	0.002	0.056	3.8e-05		196220	3.6e-05	0.0026	0.99	1.5e-09		198896	-0.14	0.28	0.61	2e-06
Eosinophill count	Blood cell traits	173978	0.00046	0.00057	0.42	3.7e-06		146945	-1.9e-06	0.0008	1	4e-11		192038	-0.0021	0.0011	0.057	1.9e-05		204092	0.11	0.11	0.31	5e-06
Total bilirubin	Blood biochemistry	194031	0.00096	0.0005	0.057	1.9e-05		164074	0.00067	0.0007	0.34	5.5e-06		213801	0.00035	0.00098	0.72	6.1e-07		217888	-0.04	0.1	0.69	7.1e-07
Mean corpuscular volume	Blood cell traits	174284	0.00037	0.00056	0.51	2.5e-06		147229	-0.0008	0.00079	0.31	7.1e-06		192374	-0.002	0.0011	0.061	1.8e-05		204459	-0.041	0.11	0.71	6.7e-07
Urea	Blood biochemistry	194959	-0.00093	0.0005	0.064	1.8e-05		164877	0.00048	0.0007	0.5	2.8e-06		214832	0.00024	0.00098	0.81	2.8e-07		218994	0.13	0.1	0.21	7.3e-06
Reticulocyte percentage	Blood cell traits	169641	-0.00066	0.00058	0.26	7.6e-06		143339	0.0015	0.00081	0.064	2.4e-05		187232	-0.00097	0.0011	0.39	4e-06		198996	0.059	0.11	0.6	1.4e-06
Headache	General health	125296	-0.00042	0.0015	0.78	8.7e-07		105838	0.0018	0.0021	0.4	9.4e-06		138454	-0.0025	0.0029	0.39	7.5e-06		140752	0.55	0.31	0.071	3.3e-05
Neutrophil percentage of granulocytes	Blood cell traits	173186	0.00017	0.00057	0.77	4.9e-07		146278	-0.00032	0.0008	0.69	1.1e-06		191190	0.002	0.0011	0.072	1.7e-05		203202	-0.13	0.11	0.26	6.2e-06
Ever depressed for a whole week	Psychosocial health	68210	-0.0015	0.0019	0.42	1.3e-05		57771	0.0046	0.0026	0.075	7.4e-05		75132	0.0039	0.0032	0.22	2.7e-05		75455	-0.19	0.38	0.6	4.8e-06
Lipoprotein A	Blood biochemistry	156391	0.00047	0.0006	0.43	3.9e-06		132141	-0.00085	0.00085	0.32	7.6e-06		172022	-0.0021	0.0012	0.079	1.8e-05		174475	-0.019	0.12	0.88	1.3e-07
SHBG	Blood biochemistry	176739	0.00083	0.00048	0.083	1.7e-05		149477	-9.4e-05	0.00067	0.89	1.3e-07		194850	-0.00011	0.00093	0.91	6.7e-08		198629	0.046	0.097	0.63	1.1e-06
Long-standing illness, disability or infirmity	General health	201941	-0.0021	0.0013	0.091	2.1e-05		170821	-0.0021	0.0018	0.24	1.2e-05		222678	-0.0022	0.0024	0.36	5.7e-06		226904	-0.18	0.26	0.48	3.3e-06
Creatinine	Blood biochemistry	195014	-0.0006	0.00042	0.15	1.1e-05		164940	0.00099	0.00059	0.093	1.7e-05		214899	0.00063	0.00082	0.45	2.7e-06		219057	0.055	0.085	0.51	1.9e-06
Diabetes diagnosed by doctor	Metabolic health	205292	-0.0053	0.0032	0.099	5.8e-05		173596	0.0076	0.0045	0.095	7.1e-05		226221	0.0033	0.0063	0.6	5.4e-06		230668	1	0.66	0.11	4.9e-05
Risk taking	Psychosocial health	199406	-0.002	0.0012	0.096	2.1e-05		168674	0.00034	0.0017	0.84	3.5e-07		219929	0.0013	0.0024	0.57	2.2e-06		224382	-0.08	0.24	0.74	7.1e-07
Frequency of tiredness / lethargy in last 2 weeks	Psychosocial health	201291	-0.00068	0.00041	0.098	1.4e-05		170220	-0.0002	0.00058	0.73	7.1e-07		221960	-0.001	0.00079	0.2	7.3e-06		226384	-0.0086	0.082	0.92	4.8e-08
Number of self-reported non-cancer illnesses	General health	205473	0.00026	0.00039	0.51	2.1e-06		173774	0.00089	0.00055	0.11	1.5e-05		226420	-0.00061	0.00077	0.42	2.8e-06		230836	-0.049	0.08	0.54	1.6e-06
Mean corpuscular haemoglobin concentration	Blood cell traits	174550	-0.00029	0.00057	0.61	1.5e-06		147467	0.00012	0.0008	0.88	1.5e-07		192670	0.0018	0.0011	0.11	1.4e-05		204735	-0.061	0.11	0.59	1.5e-06
Insomnia	General health	205545	-0.00059	0.00037	0.11	1.3e-05		173828	-0.00032	0.00052	0.54	2.2e-06		226493	-0.00041	0.00072	0.57	1.4e-06		230893	0.019	0.075	0.8	2.8e-07
Direct bilirubin	Blood biochemistry	168609	0.0008	0.00054	0.14	1.3e-05		143262	-0.00043	0.00075	0.57	2.3e-06		186155	0.00047	0.0011	0.66	1e-06		189759	-0.14	0.11	0.19	9e-06
Cholesterol lowering medication	Metabolic health	175812	-0.0074	0.005	0.14	9.7e-05		147660	0.0035	0.0084	0.67	1e-05		193325	-0.01	0.0098	0.29	4.7e-05		197107	0.5	1.1	0.65	8.5e-06
Eosinophill percentage	Blood cell traits	173916	0.00034	0.00057	0.55	2.1e-06		146881	0.0005	0.0008	0.53	2.6e-06		191971	-0.0016	0.0011	0.15	1.1e-05		204028	0.12	0.11	0.28	5.8e-06
Falls in the last year	General health	205413	3.3e-05	0.00028	0.91	6.8e-08		173726	-0.0002	0.00039	0.62	1.4e-06		226360	0.00078	0.00055	0.16	8.9e-06		230817	-0.044	0.057	0.44	2.6e-06
Started insulin within one year diagnosis of diabetes	Metabolic health	7767	0.0056	0.0092	0.54	9.8e-05		6738	0.018	0.013	0.17	0.00055		8423	0.017	0.018	0.35	0.0002		8533	2.5	1.8	0.17	0.00044
Red meat	Metabolic health	205508	-0.00065	0.00048	0.18	9e-06		173795	-0.00051	0.00067	0.45	3.3e-06		226453	0.0011	0.00093	0.22	6.6e-06		230903	0.13	0.096	0.19	7.5e-06
High light scatter reticulocyte count	Blood cell traits	171214	-0.00058	0.00057	0.32	5.9e-06		144653	0.001	0.0008	0.2	1.1e-05		188982	-0.001	0.0011	0.36	4.4e-06		200826	0.069	0.11	0.54	1.9e-06
Happiness	Psychosocial health	69143	0.00043	0.00062	0.49	7e-06		58587	-5.9e-05	0.00087	0.95	8e-08		76126	0.0014	0.0011	0.2	2.2e-05		76407	0.0092	0.13	0.94	7e-08
Pain type(s) experienced in last month combined	General health	205467	-0.00046	0.0011	0.67	1.2e-06		173763	0.0019	0.0015	0.22	1.2e-05		226421	-0.0022	0.0021	0.29	6.8e-06		230840	-0.14	0.22	0.51	2.6e-06
Seen a psychiatrist for nerves, anxiety, tension or depression	Psychosocial health	205086	0.00094	0.0018	0.59	2.9e-06		173427	-0.0017	0.0025	0.5	5.4e-06		226001	-0.0022	0.0032	0.49	4.4e-06		230411	-0.42	0.35	0.23	1.3e-05
Vitamin D	Blood biochemistry	185967	6.8e-05	0.00051	0.89	9.4e-08		158748	0.00024	0.00071	0.73	7.3e-07		205646	-0.00043	0.00099	0.66	9.2e-07		209998	-0.12	0.1	0.26	6e-06
Alkaline phosphatase	Blood biochemistry	195060	0.00011	0.00051	0.83	2.3e-07		164950	-0.00077	0.00071	0.28	7e-06		214937	-0.00075	0.00099	0.45	2.7e-06		219110	0.053	0.1	0.61	1.2e-06
Friendships satisfaction	Psychosocial health	68784	5.7e-05	0.00066	0.93	1.1e-07		58282	0.00098	0.00092	0.29	2e-05		75737	0.00045	0.0011	0.69	2.1e-06		76030	0.024	0.13	0.86	4.2e-07
Fish oil	General health	181365	-0.0013	0.0013	0.29	8.7e-06		153267	-9.8e-05	0.0018	0.96	2.8e-08		199815	-0.0015	0.0024	0.52	2.9e-06		204178	0.032	0.26	0.9	1.1e-07
High light scatter reticulocyte percentage	Blood cell traits	171242	-0.00058	0.00057	0.31	6e-06		144673	0.00083	0.0008	0.3	7.3e-06		189009	-0.001	0.0011	0.35	4.6e-06		200864	0.076	0.11	0.5	2.2e-06
Standing height	General health	205108	0.00037	0.00036	0.3	5.2e-06		173482	-0.0004	0.0005	0.43	3.6e-06		226036	-0.0003	0.00069	0.67	8.1e-07		230586	-0.044	0.072	0.54	1.6e-06
Other serious medical condition/disability diagnosed by doctor	General health	202938	3.1e-05	0.0014	0.98	3.7e-09		171633	0.0004	0.002	0.84	3.7e-07		223718	-0.00074	0.0026	0.78	5.7e-07		227962	0.27	0.29	0.34	6.5e-06
Immature reticulocyte fraction	Blood cell traits	169477	-0.0002	0.00057	0.73	7.3e-07		143203	-0.00074	0.0008	0.35	6e-06		187056	-0.00028	0.0011	0.8	3.3e-07		198815	0.056	0.11	0.62	1.2e-06
Mean corpuscular haemoglobin	Blood cell traits	174054	0.00028	0.00056	0.63	1.4e-06		147033	-0.00053	0.00079	0.5	3.1e-06		192127	-0.001	0.0011	0.36	4.4e-06		204193	-0.045	0.11	0.69	8e-07
Systolic blood pressure automated reading	Metabolic health	192514	-0.00011	0.00048	0.82	2.6e-07		162973	0.00061	0.00067	0.37	5e-06		212091	0.00084	0.00093	0.37	3.8e-06		216096	0.028	0.097	0.77	3.9e-07
Calcium	Blood biochemistry	178462	0.00019	0.00054	0.72	7.2e-07		150927	0.00064	0.00076	0.39	4.8e-06		196769	-0.00057	0.0011	0.59	1.5e-06		200583	-0.039	0.11	0.72	6.5e-07
Aspartate aminotransferase	Blood biochemistry	194006	0.00025	0.0005	0.61	1.3e-06		164047	-0.00043	0.00071	0.55	2.2e-06		213758	-0.00078	0.00098	0.43	2.9e-06		217888	0.023	0.1	0.83	2.2e-07
Seen doctor (GP) for nerves, anxiety, tension or depression	Psychosocial health	204750	0.00015	0.0012	0.9	1.1e-07		173133	-0.0012	0.0016	0.46	4.5e-06		225651	-0.00052	0.0022	0.81	3.5e-07		230049	0.15	0.24	0.53	2.5e-06
Forced expiratory volume in 1 second FEV1 Best measure	General health	146414	-0.00018	0.00041	0.66	1.4e-06		123965	-0.00031	0.00057	0.58	2.4e-06		161830	0.00012	0.00078	0.88	1.4e-07		176930	-0.04	0.084	0.64	1.3e-06
Ever unenthusiastic/disinterested for a whole week	Psychosocial health	66909	-0.00078	0.002	0.69	3.2e-06		56743	-0.00039	0.0027	0.89	4.9e-07		73787	0.00069	0.0033	0.83	8.2e-07		74142	-0.029	0.4	0.94	9.7e-08
Mineral and other dietary supplements combined	General health	205420	-0.00018	0.0011	0.87	1.8e-07		173730	-1e-05	0.0016	0.99	3.4e-10		226372	-0.00018	0.0022	0.93	4.1e-08		230790	0.075	0.23	0.74	6.5e-07
